# Supplementary material for: Effects of Sea-Ice Persistence on the Diet of Adélie Penguin (Pygoscelis adeliae) Chicks and the Trophic Differences between Chicks and Adults in the Ross Sea, Antarctica
Source: Biology (Basel). 2023 May 12;12(5):708. doi: 10.3390/biology12050708 (PMC10215695; doi:10.3390/biology12050708)
Supplement: Supplementary file 1 [file biology-12-00708-s001.zip]

Archive with 3 entries (3 files):
- Supplementary Material.pdf
- Video S1.gif
- Video S2.gif
